# Supplementary material for: Beyond Cure: A Scoping Review of Post-Tuberculosis Long-Term Health Outcomes
Source: Trop Med Infect Dis. 2026 Jul 20;11(7):203. doi: 10.3390/tropicalmed11070203 (PMC13417468; doi:10.3390/tropicalmed11070203)
Supplement: Supplementary file 1 [file tropicalmed-11-00203-s001.zip]

Archive with 1 entries (1 files):
- tropicalmed-4035121-supplementary.pdf
